# Supplementary material for: A variant of the Escherichia coli anaerobic transcription factor FNR exhibiting diminished promoter activation function enhances ionizing radiation resistance
Source: PLoS One. 2019 Jan 23;14(1):e0199482. doi: 10.1371/journal.pone.0199482 (PMC6343905; doi:10.1371/journal.pone.0199482)
Supplement: S1 File — (XLSX) [file pone.0199482.s001.xlsx]

## Sheet: All CFU
Date	Gy		CFU	Dilution	CFU/ml	Avg CFU/ml	% Survival
3.26.14	0
		FounderΔe14 -1	174	10^-4	17400000	13700000	100
		FounderΔe14 -2	147	10^-4	14700000		100
		FounderΔe14 -3	90	10^-4	9000000		100
	3000
		FounderΔe14 -1	43	10^0 * 5	86	180.667	0.000494253
		FounderΔe14 -2	133	10^0 * 5	266		0.00180952
		FounderΔe14 -3	95	10^0 * 5	190		0.00211111
4.2.14	0
		FounderΔe14 -1	112	10^-4	11200000		100
		FounderΔe14 -2	87	10^-4	8700000		100
	3000
		FounderΔe14 -1	194	10^0	1940		0.0173214
		FounderΔe14 -2	36	10^0 * 5	72		0.000827586
4.5.14	0
		FounderΔe14 -1	35	10^-4	3500000	7.16667e+06	100
		FounderΔe14 -2	89	10^-4	8900000		100
		FounderΔe14 -3	91	10^-4	9100000		100
	3000
		FounderΔe14 -1	185	10^0 * 5	370	228.667	0.0105714
		FounderΔe14 -2	46	10^0 * 5	92		0.00103371
		FounderΔe14 -3	112	10^0 * 5	224		0.00246154
4.9.14	0
		FounderΔe14 -1	104	10^-4	10400000		100
	3000
		FounderΔe14 -1	82	10^0	820		0.00788462
4.11.14	0
		FounderΔe14 + FNR F186I -1	139	10^-4	13900000	2.16333e+07	100
		FounderΔe14 + FNR F186I -2	92	10^-4	9200000		100
		FounderΔe14 + FNR F186I -3	418	10^-4	41800000		100
	3000
		FounderΔe14 + FNR F186I -1	86	10^-1	8600	8733.33	0.0618705
		FounderΔe14 + FNR F186I -2	67	10^-1	6700		0.0728261
		FounderΔe14 + FNR F186I -3	109	10^-1	10900		0.0260766
5.29.14	0
		FounderΔe14 -1	221	10^-4	22100000	2.49333e+07	100
		FounderΔe14 -2	311	10^-4	31100000		100
	3000	FounderΔe14 -1	39	10^0	390	323.333	0.00176471
		FounderΔe14 -2	31	10^0	310		0.000996785
7.4.14	0
		FounderΔe14 -1	224	10^-4	22400000	24800000	100
		FounderΔe14 -2	170	10^-4	17000000		100
		FounderΔe14 -3	35	10^-5	35000000		100
	3000
		FounderΔe14 -1	88	10^0	880	550	0.00392857
		FounderΔe14 -2	35	10^0	350		0.00205882
		FounderΔe14 -3	42	10^0	420		0.0012
7.26.14	0
		FounderΔe14 -1	51	10^-5	51000000	45500000	100
		FounderΔe14 -2	60	10^-5	60000000		100
		FounderΔe14 -3	40	10^-5	40000000		100
	3000
		FounderΔe14 -1	156	10^0 * 5	312	264	0.000611765
		FounderΔe14 -2	140	10^0 * 5	280		0.000466667
		FounderΔe14 -3	100	10^0 * 5	200		0.0005
7.27.14	0
		FounderΔe14 -1	276	10^-4	27600000	41300000	100
		FounderΔe14 -2	55	10^-5	55000000		100
	3000	FounderΔe14 -1	187	10^0 * 5	374	352	0.00135507
		FounderΔe14 -2	95	10^0 * 5	190		0.000345455
10.13.14	0
		FounderΔe14 -1	74	10^-5	74000000	64000000	100
		FounderΔe14 -2	35	10^-5	35000000		100
		FounderΔe14 -3	54	10^-5	54000000		100
	3000
		FounderΔe14 -1	61	10^0	610	490	0.000824324
		FounderΔe14 -2	49	10^0	490		0.0014
		FounderΔe14 -3	188	10^0	1880		0.00348148
11.5.14	0
		FounderΔe14 -1	148	10^-4	14800000		100
	3000	FounderΔe14 -1	60	10^0	600		0.00405405
11.14.14	0
		FounderΔe14 + FNR F186I -1	10^-4, 10^-5	261, 25	261	26100000	22400000
		FounderΔe14 + FNR F186I -2	10^-4, 10^-5	143, 11	143	14300000
		FounderΔe14 + FNR F186I -3	10^-4, 10^-5	268, 16	268	26800000
		Founder Δe14 -1	10^-4, 10^-5	127, 11	127	12700000	10000000
		Founder Δe14 -2	10^-4, 10^-5	73, 5	73	7300000
		Founder Δe14 -3	10^-4, 10^-5	352, 25	352	35200000
	3000
		FounderΔe14 + FNR F186I -1	conc, 10^0, 10^-1	TMTC, 187, 13	187	1870	3623.33
		FounderΔe14 + FNR F186I -2	conc, 10^0, 10^-1	TMTC, TMTC, 33	33	3300
		FounderΔe14 + FNR F186I -3	conc, 10^0, 10^-1	TMTC, TMTC, 57	57	5700
		Founder Δe14 -1	conc, 10^0, 10^-1	TMTC, 49, 5	49	490	706.667
		Founder Δe14 -2	conc, 10^0, 10^-1	TMTC, 58, 4	58	580
		Founder Δe14 -3	conc, 10^0, 10^-1	TMTC, 105, 5	105	1050
11.17.14	0
		FounderΔe14 + FNR F186I -1	10^-4, 10^-5	243, 34	243	24300000	30600000	100
		FounderΔe14 + FNR F186I -2	10^-4, 10^-5	305, 25	305	30500000		100
		FounderΔe14 + FNR F186I -3	10^-4, 10^-5	314, 37	37	37000000		100
		Founder Δe14 -1	10^-4, 10^-5	243, 20	243	24300000	25000000	100
		Founder Δe14 -2	10^-4, 10^-5	257, 25	257	25700000		100
		Founder Δe14 -3	10^-4, 10^-5	175, 20	175	17500000		100
	3000
		FounderΔe14 + FNR F186I -1	10^0, 10^-1	TMTC, 72	72	7200	8400	0.0296296
		FounderΔe14 + FNR F186I -2	10^0, 10^-1	TMTC, 93	93	9300		0.0304918
		FounderΔe14 + FNR F186I -3	10^0, 10^-1	TMTC, 87	87	8700		0.0235135
		Founder Δe14 -1	conc, 10^0, 10^-1	384, 23, 1	384	426.667	364.444	0.00175583
		Founder Δe14 -2	conc, 10^0, 10^-1	204, 11, 0	204	226.667		0.000881971
		Founder Δe14 -3	conc, 10^0, 10^-1	305, 44, 2	44	440		0.00251429
1.2.15	0
		Founder Δe14 -1	10^-4, 10^-5	86, 24	86	8600000	7100000	100
		Founder Δe14 -2	10^-4, 10^-5	67, 8	67	6700000		100
		Founder Δe14 -3	10^-4, 10^-5	60, 3	60	6000000		100
	3000
		Founder Δe14 -1	conc, 10^0	135, 10	135	168.75	182.083	0.00196221
		Founder Δe14 -2	conc, 10^0	218, 12	218	272.5		0.00406716
		Founder Δe14 -3	conc, 10^0	84, 11	84	105		0.00175
1.20.15	0
		Founder Δe14 -1	10^-4, 10^-5	174, 28	174	17400000		100
		Founder Δe14 -2	10^-4, 10^-5	239, 17	239	23900000		100
		Founder e14 + FNR F186I -1	10^-4, 10^-5	234, 26	234	23400000	23600000	100
		Founder e14 + FNR F186I -2	10^-4, 10^-5	257, 24	257	25700000		100
		Founder e14 + FNR F186I -3	10^-4, 10^-5	217, 26	217	21700000		100
	3000
		Founder Δe14 -1	conc, 10^0	212, 12	212	265		0.00152299
		Founder Δe14 -2	conc, 10^0	92, 14	92	115		0.000481172
		Founder e14 + FNR F186I -1	10^0, 10^-1	71, 6	71	710	1616.67	0.00303419
		Founder e14 + FNR F186I -2	10^0, 10^-1	212, 20	212	2120		0.00824903
		Founder e14 + FNR F186I -3	10^0, 10^-1	202, 19	202	2020		0.00930876
12.5.15	0
		Founder Δe14 -1	10^-4, 10^-5	TMTC, 36	36	36000000		100
	3000
		Founder Δe14 -1	10^0	30	30	300		0.000833333
5.24.16	0
		Founder Δe14 + FNR F186I -1	10^-4, 10^-5	TMTC, 46	46	46000000	3.85667e+07	100
		Founder Δe14 + FNR F186I -2	10^-4, 10^-5	TMTC, 41	41	41000000		100
		Founder Δe14 + FNR F186I -3	10^-4, 10^-5	287, 37	287	28700000		100
	3000
		Founder Δe14 + FNR F186I -1	10^0, 10^-1, 10^-2	TMTC, 293, 40	293	29300	25300	0.0636957
		Founder Δe14 + FNR F186I -2	10^0, 10^-1, 10^-2	TMTC, 231, 46	231	23100		0.0563415
		Founder Δe14 + FNR F186I -3	10^0, 10^-1, 10^-2	TMTC, 235, 20	235	23500		0.0818815
5.31.16	0
		Founder Δe14 -1	10^-4, 10^-5	300, 45	45	45000000	3.32333e+07	100
		Founder Δe14 -2	10^-4, 10^-5	270, 28	270	27000000		100
	3000
		Founder Δe14 -1	10^0, 10^-1	140, 13	140	1400	833.333	0.00311111
		Founder Δe14 -2	10^0, 10^-1	84, 8	84	840		0.00311111
6.7.16	0
		Founder Δe14 -1	10^-4, 10^-5	355, 50	50	50000000	42500000	100
		Founder Δe14 -3	10^-4, 10^-5	326,35	35	35000000		100
	3000
		Founder Δe14 -1	10^0, 10^-1	142, 20	142	1420	1535	0.00284
		Founder Δe14 -3	10^0, 10^-1	165, 9	165	1650		0.00471429
7.15.16	0
		Founder Δe14 -1	10^-4, 10^-5	TMTC, 53	53	53000000	4.36667e+07	100
		Founder Δe14 -2	10^-4, 10^-5	TMTC. 41	41	41000000		100
	3000
		Founder Δe14 -1	10^0, 10^-1	88, 6	88	880	69223.3	0.00166038
		Founder Δe14 -2	10^0, 10^-1	179, 17	179	1790		0.00436585
7.29.16	0
		Founder Δe14 -1	10^-4, 10^-5	244, 30	244	24400000	3.64667e+07	100
		Founder Δe14 -2	10^-4, 10^-5	TMTC, 41	41	41000000		100
		Founder Δe14 -3	10^-4, 10^-5	TMTC, 44	44	44000000		100
	3000
		Founder Δe14 -1	10^0, 10^-1	264, 27	264	2640	3313.33	0.0108197
		Founder Δe14 -2	10^0, 10^-1	TMTC, 42	42	4200		0.0102439
		Founder Δe14 -3	10^0, 10^-1	TMTC, 31	31	3100		0.00704545
8.30.17	0
		Founder Δe14 + FNR F186I -1	10^-4, 10^-5	299, 51	299	29900000	3.79667e+07	100
		Founder Δe14 + FNR F186I -2	10^-4, 10^-5	TMTC, 48	48	48000000		100
		Founder Δe14 + FNR F186I -3	10^-4, 10^-5	347, 36	36	36000000		100
	3000
		Founder Δe14 + FNR F186I -1	10^0, 10^-1, 10^-2	TMTC, 80, 16	80	8000	21266.7	0.0267559
		Founder Δe14 + FNR F186I -2	10^0, 10^-1, 10^-2	TMTC, 265, 17	265	26500		0.0552083
		Founder Δe14 + FNR F186I -3	10^0, 10^-1, 10^-2	TMTC, 293, 24	293	29300		0.0813889
9.20.17	0
		Founder Δe14 -1	10^-4, 10^-5	230, 31	230	23000000	28600000	100
		Founder Δe14 -2	10^-4, 10^-5	258, 47	258	25800000		100
		Founder Δe14 -3	10^-4, 10^-5	303, 37	37	37000000		100
	3000
		Founder Δe14 -1	10^0, 10^-1	44, 6	44	440	776.667	0.00191304
		Founder Δe14 -2	10^0, 10^-1	106, 10	106	1060		0.00410853
		Founder Δe14 -3	10^0, 10^-1	83, 4	83	830		0.00224324
9.21.17	0
		Founder Δe14 + FNR F186I -1	10^-4, 10^-5	285, 48	285	28500000	28700000	100
		Founder Δe14 + FNR F186I -2	10^-4, 10^-5	297, 59	297	29700000		100
	3000
		Founder Δe14 + FNR F186I -1	10^-1, 10^-2	77, 4	77	7700	4533.33	0.0270175
		Founder Δe14 + FNR F186I -2	10^-1, 10^-2	49, 5	49	4900		0.0164983
10.11.17	0
		Founder Δe14 -1	10^-4, 10^-5	226, 51	226	22600000	23800000	100
		Founder Δe14 -2	10^-4, 10^-5	252, 46	242	24200000		100
		Founder Δe14 -3	10^-4, 10^-5	246, 47	246	24600000		100
		Founder Δe14 -4	10^-4, 10^-5	TMTC, 46	46	46000000	4.56667e+07	100
		Founder Δe14 -5	10^-4, 10^-5	TMTC, 58	58	58000000		100
		Founder Δe14 -6	10^-4, 10^-5	TMTC, 33	33	33000000		100
	3000
		Founder Δe14 -1	10^0	20	20	200	313.333	0.000884956
		Founder Δe14 -2	10^0	32	32	320		0.00132231
		Founder Δe14 -3	10^0	42	42	420		0.00170732
		Founder Δe14 -4	10^0	256	256	2560	2630	0.00556522
		Founder Δe14 -5	10^0	272	272	2720		0.00468966
		Founder Δe14 -6	10^0	261	261	2610		0.00790909
10.13.17	0
		Founder Δe14 -1	10^-4, 10^-5	TMTC, 49	49	49000000	47000000	100
	3000
		Founder Δe14 -1	10^0	240	240	2400	2830	0.00489796
11.2.17	0
		Founder Δe14 + FNR F186I -1	10^-4, 10^-5	297, 43	297	29700000	4.02333e+07	100
		Founder Δe14 + FNR F186I -2	10^-4, 10^-5	TMTC, 34	34	34000000		100
		Founder Δe14 + FNR F186I -3	10^-4, 10^-5	TMTC, 57	57	57000000		100
	3000
		Founder Δe14 + FNR F186I -1	10^0, 10^-1, 10^-2	TMTC, 48, 10	48	4800	26933.3	0.0161616
		Founder Δe14 + FNR F186I -2	10^0, 10^-1, 10^-2	TMTC, 160, 26	160	16000		0.0470588
		Founder Δe14 + FNR F186I -3	10^0, 10^-1, 10^-2	TMTC, TMTC, 60	60	60000		0.105263

## Sheet: All % survivals
	Founder Δe14	Founder Δe14 + FNR F186I
3.26.14	0.000494253
	0.00180952
	0.00211111
4.2.14
	0.0173214
	0.000827586
4.5.14	0.0105714
	0.00103371
	0.00246154
4.9.14
	0.00788462
4.11.14		0.0618705
		0.0728261
		0.0260766
5.29.14	0.00176471
	0.000996785
7.4.14	0.00392857
	0.00205882
	0.0012
7.26.14
	0.000466667
	0.0005
7.27.14	0.00135507
	0.00134795
	0.000345455
10.13.14	0.000824324
	0.0014
	0.00348148
11.5.14
	0.00405405
11.14.14	0.00385827	0.00716475
	0.00794521	0.0230769
	0.00298295	0.0212687
11.17.14		0.0296296
	0.000881971	0.0304918
	0.00251429	0.0235135
1.2.15	0.00196221
	0.00406716
	0.00175
1.20.15		0.00303419
	0.00152299	0.00824903
	0.000481172	0.00930876
12.5.15
	0.000833333
5.24.16		0.0636957
		0.0563415
		0.0818815
5.31.16	0.00311111
	0.00311111
6.7.16	0.00284
	0.00471429
7.15.16	0.0137324
	0.00509881
7.29.16	0.0108197
	0.0102439
	0.00704545
8.30.17		0.0267559
		0.0552083
		0.0813889
9.20.17	0.00191304
	0.00410853
	0.00224324
9.21.17		0.0270175
		0.0164983
10.11.17	0.000884956
	0.00132231
	0.00170732
	0.00556522
	0.00468966
	0.00790909
10.13.17	0.00489796
	0.00555556
11.2.17		0.0161616
		0.0470588
		0.105263

## Sheet: Avg and StDev for graph
	Avg	StDev
F e14	0.00367689	0.00357747
FNR F186I	0.0388601	0.0282216
