# Supplementary material for: A variant of the Escherichia coli anaerobic transcription factor FNR exhibiting diminished promoter activation function enhances ionizing radiation resistance
Source: PLoS One. 2019 Jan 23;14(1):e0199482. doi: 10.1371/journal.pone.0199482 (PMC6343905; doi:10.1371/journal.pone.0199482)
Supplement: S2 File — (XLSX) [file pone.0199482.s002.xlsx]

## Sheet: PYdfZ
	Founder e14	0 hr	No Shaking	Shaking	FNR F186I	0 hr	No Shaking	Shaking
9.11.18		0.996642	22.3435	5.91361		0.998654	6.30988	5.54444
		0.979949	24.681	5.56614		1.17511		7.21341										Avg	StDev	P-value				Avg	StDev	P-value
		1.02341	23.98	5.22426		0.95426	6.35571	4.15856		Founder e14	0 hr	1		0.0478997		Founder e14	0 hr	1	0.0219243	0.283862		Founder e14	0 hr	1	0.0724934	0.0243938
											No Shaking	22.8493		1.58396			No Shaking	23.6682	1.19957	0.000149933			No Shaking	22.0304	1.67978	3.93257e-05
9.13.18		0.932292	20.7756	2.59834		1.16319	5.58749	2.34543			Shaking	4.31453		1.41343			Shaking	5.568	0.34468	0.470707			Shaking	3.06106	0.402565	0.0665613
		1.07648	21.3769	3.254		1.27375	5.53624	2.84885		FNR F186I	0 hr	1.11183		0.11877		FNR F186I	0 hr	1.04267	0.116819			FNR F186I	0 hr	1.18098	0.0852833
		0.991227	23.9387	3.33084		1.10599	6.09651	2.39679			No Shaking	5.97717		0.391952			No Shaking	6.33279	0.0324056				No Shaking	5.74008	0.309743
											Shaking	4.08458		1.96604			Shaking	5.6388	1.52961				Shaking	2.53036	0.277019
9.26.18
9.28.18
10.17.18
10.19.18

## Sheet: P FF -61.5
	Founder e14	0 hr	No Shaking	Shaking	FNR F186I	0 hr	No Shaking	Shaking
9.11.18
												Avg	StDev	P-value				Avg	StDev	P-value
										Founder e14	0 hr	1	0.177575	0.00770391		Founder e14	0 hr	1	0.0381965	0.000279819
											No Shaking	7.62805	0.688586	0.000108338			No Shaking	4.47393	0.141815	2.37404e-06
9.13.18											Shaking	2.84657	0.382026	0.0362086			Shaking	3.79695	0.176292	1.92925e-05
										FNR F186I	0 hr	1.53942	0.146788			FNR F186I	0 hr	0.654913	0.0458891
											No Shaking	2.46445	0.127829				No Shaking	1.55964	0.0512041
											Shaking	2.29891	0.0844923				Shaking	1.47978	0.100583
9.26.18		1.08601	8.24623	3.1616		1.63183	2.60975	2.23869
		0.795798	7.75201	2.95647		1.37017	2.41429	2.26255
		1.11819	6.8859	2.42164		1.61627	2.3693	2.3955
9.28.18		1.01891	4.45294	3.99732		0.670493	1.60502	1.59056
		1.02505	4.34378	3.72786		0.603262	1.56976	1.45459
		0.956037	4.62507	3.66566		0.690984	1.50413	1.39419
10.17.18
10.19.18

## Sheet: PDmsA
	Founder e14	0 hr	No Shaking	Shaking	FNR F186I	0 hr	No Shaking	Shaking
9.11.18
												Avg	StDev	P-value				Avg	StDev	P-value
										Founder e14	0 hr	1	0.0944812	0.00333969		Founder e14	0 hr	1	0.158447	0.0118311
											No Shaking	24.5736	2.14864	0.000491032			No Shaking	32.7879	2.90539	0.000271638
9.13.18		0.90721	26.4198	5.25811		0.69007	12.3786	5.93135			Shaking	4.68291	0.728042	0.0263169			Shaking	16.5208	3.73405	0.0160968
		0.996704	22.2151	3.86437		0.675235	13.9363	6.96627		FNR F186I	0 hr	0.639209	0.0756117			FNR F186I	0 hr	0.653684	0.0578102
		1.09609	25.0858	4.92626		0.552321	13.1602	5.76397			No Shaking	13.1584	0.778864				No Shaking	15.2071	0.818748
											Shaking	6.22053	0.651228				Shaking	8.74485	1.87644
9.26.18
9.28.18
10.17.18
10.19.18		0.860561	29.4573	12.2375		0.586993	16.1514	6.64394
		0.967137	34.8019	19.0908		0.689534	14.7744	9.33632
		1.1723	34.1045	18.234		0.684525	14.6955	10.2543

## Sheet: PNdh
	Founder e14	0 hr	No Shaking	Shaking	FNR F186I	0 hr	No Shaking	Shaking
9.11.18		1.06788	2.22601	6.89837		1.20556	2.87633	6.6592
		0.956399	2.17468	6.69435		1.36166	2.69994	5.30339				Avg	StDev	P-value				Avg	StDev	P-value
		0.975717	2.30064	6.75919		1.20471	2.30699	5.30983		Founder e14	0 hr	1	0.0595769	0.00732129		Founder e14	0 hr	1	0.0673063	0.0202218
											No Shaking	2.23378	0.0633342	0.0420232			No Shaking	0.977784	0.015533	0.000135478
9.13.18											Shaking	6.78397	0.104246	0.0434984			Shaking	1.89566	0.347477	0.441976
										FNR F186I	0 hr	1.25731	0.0903686			FNR F186I	0 hr	1.16311	0.0664373
											No Shaking	2.62775	0.291452				No Shaking	1.50963	0.0747773
											Shaking	5.75747	0.780921				Shaking	1.86427	0.0390868
9.26.18		0.924072	0.971625	1.68068		1.19415	1.54677	1.90519
		1.05233	0.966274	2.29654		1.20836	1.42355	1.82732
		1.0236	0.995452	1.70976		1.08684	1.55856	1.86029
9.28.18
10.17.18
10.19.18

## Sheet: PSodA
	Founder e14	0 hr	No Shaking	Shaking	FNR F186I	0 hr	No Shaking	Shaking
9.11.18		0.97369	1.40099	8.68093		1.06699	1.54143	7.68369
		1.11462	1.1955	7.03767		0.947547	1.40191	6.4212				Avg	StDev	P-value				Avg	StDev	P-value
		0.911689	1.21769	8.06128		0.972528	1.50365	6.59673		Founder e14	0 hr	1	0.103993	0.476979		Founder e14	0 hr	1.06759	0.051761	0.140931
											No Shaking	1.27139	0.112785	0.0262564			No Shaking	0.793167	0.0408527	0.311057
9.13.18											Shaking	7.92662	0.829865	0.0868674			Shaking	2.76527	0.216012	0.00273551
										FNR F186I	0 hr	0.995687	0.0629984			FNR F186I	0 hr	1	0.078716
											No Shaking	1.48233	0.072159				No Shaking	0.805669	0.0101934
											Shaking	6.90054	0.683883				Shaking	1.9972	0.112736
9.26.18		1.05281	0.822055	3.01327		0.920225	0.799072	2.09657
		1.02482		2.66438		1.07761	0.817409	2.02035
		1.12513	0.76428	2.61817		1.00216	0.800526	1.87469
9.28.18
10.17.18
10.19.18

## Sheet: lac-
	Founder e14	0 hr	No Shaking	Shaking	FNR F186I	0 hr	No Shaking	Shaking
9.11.18		0.645025	1.22239	1.45441		0.330649	3.59629	1.2759
		1.29168	1.03856	0.804368		0.70814	2.59907	0.50197				Avg	StDev	P-value				Avg	StDev	P-value
		1.06329	0.739053	0.741226		0.10405	-0.100457	0.460737		Founder e14	0 hr	1	0.327942	0.0374391		Founder e14	0 hr	1	0.0771893	0.0301976
											No Shaking	1	0.243963	0.203256			No Shaking	-0.681237	0.032348	0.0749697
9.13.18											Shaking	1	0.394792	0.254046			Shaking	-0.265356	0.0261703	0.43964
										FNR F186I	0 hr	0.380946	0.30517			FNR F186I	0 hr	1.98606	0.653732
											No Shaking	2.03164	1.91258				No Shaking	-0.60435	0.0675289
											Shaking	0.746202	0.459194				Shaking	-0.268028	0.0115454
9.26.18
9.28.18		0.910871	-0.651811	-0.239717		2.37152	-0.670053	-0.265509
		1.04505	-0.715874	-0.264323		2.35541	-0.535133	-0.280625
		1.04408	-0.676025	-0.292027		1.23125	-0.607865	-0.25795
10.17.18
10.19.18
