# Supplementary material for: A variant of the Escherichia coli anaerobic transcription factor FNR exhibiting diminished promoter activation function enhances ionizing radiation resistance
Source: PLoS One. 2019 Jan 23;14(1):e0199482. doi: 10.1371/journal.pone.0199482 (PMC6343905; doi:10.1371/journal.pone.0199482)
Supplement: S4 File — (XLSX) [file pone.0199482.s004.xlsx]

## Sheet: 9.14.18 Data
Depth	Name	Statistic	#Cells		Strains with DHR added	% of cells in Q3	Avg	StDev	P value
	A01 F e14 8 1.fcs		100000		F e14 no shaking -1	4.37	3.7	0.823954	0.0199525		Strains with DHR added	Average
>	A01 F e14 8 1.fcs/FL1-A subset	4.37	4367		F e14 no shaking -2	3.95					F e14 no shaking	3.7
>	A01 F e14 8 1.fcs/Q1: FL1-A- , FSC-H+	2.8	2803		F e14 no shaking -3	2.78					FNR F186I no shaking	2.06333
>	A01 F e14 8 1.fcs/Q2: FL1-A+ , FSC-H+	0.33	325		FNR F186I no shaking -1	2.32	2.06333	0.461988			F e14 shaking	8.75
>	A01 F e14 8 1.fcs/Q3: FL1-A+ , FSC-H-	3.58	3578		FNR F186I no shaking -2	2.34					FNR F186I shaking	2.3
>	A01 F e14 8 1.fcs/Q4: FL1-A- , FSC-H-	93.3	93294		FNR F186I no shaking -3	1.53
	A02 F e14 8 2.fcs		100000		F e14 shaking -1	10.6	8.75	2.30345	0.00559838
>	A02 F e14 8 2.fcs/FL1-A subset	3.95	3952		F e14 shaking -2	9.48
>	A02 F e14 8 2.fcs/Q1: FL1-A- , FSC-H+	2.3	2300		F e14 shaking -3	6.17
>	A02 F e14 8 2.fcs/Q2: FL1-A+ , FSC-H+	0.21	208		FNR F186I shaking -1	3.4	2.3	0.990152
>	A02 F e14 8 2.fcs/Q3: FL1-A+ , FSC-H-	3.31	3312		FNR F186I shaking -2	2.02
>	A02 F e14 8 2.fcs/Q4: FL1-A- , FSC-H-	94.2	94180		FNR F186I shaking -3	1.48
	A03 F e14 8 3.fcs		100000
>	A03 F e14 8 3.fcs/FL1-A subset	2.78	2784		Strains with DMSO control	% of cells in Q3	Avg	StDev	P value		Strains with DMSO added	Average
>	A03 F e14 8 3.fcs/Q1: FL1-A- , FSC-H+	2.31	2307		F e14 no shaking DMSO control -1	0.07	0.0363333	0.0301054	0.191154		F e14 no shaking	0.0363333
>	A03 F e14 8 3.fcs/Q2: FL1-A+ , FSC-H+	0.22	219		F e14 no shaking DMSO control -2	0.027					FNR F186I no shaking	0.019
>	A03 F e14 8 3.fcs/Q3: FL1-A+ , FSC-H-	2.13	2131		F e14 no shaking DMSO control -3	0.012					F e14 shaking	0.0133333
>	A03 F e14 8 3.fcs/Q4: FL1-A- , FSC-H-	95.3	95343		FNR F186I no shaking DMSO control -1	0.025	0.019	0.00556776			FNR F186I shaking	0.0126667
	A04 FNR 8 1.fcs		100000		FNR F186I no shaking DMSO control -2	0.018
>	A04 FNR 8 1.fcs/FL1-A subset	2.32	2322		FNR F186I no shaking DMSO control -3	0.014
>	A04 FNR 8 1.fcs/Q1: FL1-A- , FSC-H+	3.44	3437		F e14 shaking DMSO control -1	0.01	0.0133333	0.00305505	0.389025
>	A04 FNR 8 1.fcs/Q2: FL1-A+ , FSC-H+	0.25	246		F e14 shaking DMSO control -2	0.016
>	A04 FNR 8 1.fcs/Q3: FL1-A+ , FSC-H-	1.75	1755		F e14 shaking DMSO control -3	0.014
>	A04 FNR 8 1.fcs/Q4: FL1-A- , FSC-H-	94.6	94562		FNR F186I shaking DMSO control -1	0.014	0.0126667	0.0023094
	A05 FNR 8 2.fcs		100000		FNR F186I shaking DMSO control -2	0.01
>	A05 FNR 8 2.fcs/FL1-A subset	2.34	2337		FNR F186I shaking DMSO control -3	0.014
	A06 FNR 8 3.fcs		100000
>	A06 FNR 8 3.fcs/FL1-A subset	1.53	1533
	B01 F e14 shk 1.fcs		100000
>	B01 F e14 shk 1.fcs/FL1-A subset	10.6	10575
>	B01 F e14 shk 1.fcs/Q1: FL1-A- , FSC-H+	21.8	21770
>	B01 F e14 shk 1.fcs/Q2: FL1-A+ , FSC-H+	4.81	4810
>	B01 F e14 shk 1.fcs/Q3: FL1-A+ , FSC-H-	4.88	4882
>	B01 F e14 shk 1.fcs/Q4: FL1-A- , FSC-H-	68.5	68538
	B02 F e14 shk 2.fcs		100000
>	B02 F e14 shk 2.fcs/FL1-A subset	9.48	9483
>	B02 F e14 shk 2.fcs/Q1: FL1-A- , FSC-H+	23.9	23878
>	B02 F e14 shk 2.fcs/Q2: FL1-A+ , FSC-H+	4.99	4993
>	B02 F e14 shk 2.fcs/Q3: FL1-A+ , FSC-H-	3.63	3634
>	B02 F e14 shk 2.fcs/Q4: FL1-A- , FSC-H-	67.5	67495
	B03 F e14 shk 3.fcs		100000
>	B03 F e14 shk 3.fcs/FL1-A subset	6.17	6174
>	B03 F e14 shk 3.fcs/Q1: FL1-A- , FSC-H+	6.14	6145
>	B03 F e14 shk 3.fcs/Q2: FL1-A+ , FSC-H+	0.74	737
>	B03 F e14 shk 3.fcs/Q3: FL1-A+ , FSC-H-	4.83	4830
>	B03 F e14 shk 3.fcs/Q4: FL1-A- , FSC-H-	88.3	88288
	B04 FNR shk 1.fcs		100000
>	B04 FNR shk 1.fcs/FL1-A subset	3.4	3400
>	B04 FNR shk 1.fcs/Q1: FL1-A- , FSC-H+	2.65	2646
>	B04 FNR shk 1.fcs/Q2: FL1-A+ , FSC-H+	0.37	367
>	B04 FNR shk 1.fcs/Q3: FL1-A+ , FSC-H-	2.6	2599
>	B04 FNR shk 1.fcs/Q4: FL1-A- , FSC-H-	94.4	94388
	B05 FNR shk 2.fcs		100000
>	B05 FNR shk 2.fcs/FL1-A subset	2.02	2021
>	B05 FNR shk 2.fcs/Q1: FL1-A- , FSC-H+	3.65	3649
>	B05 FNR shk 2.fcs/Q2: FL1-A+ , FSC-H+	0.24	245
>	B05 FNR shk 2.fcs/Q3: FL1-A+ , FSC-H-	1.47	1467
>	B05 FNR shk 2.fcs/Q4: FL1-A- , FSC-H-	94.6	94639
	B06 FNR shk 3.fcs		100000
>	B06 FNR shk 3.fcs/FL1-A subset	1.48	1478
>	B06 FNR shk 3.fcs/Q1: FL1-A- , FSC-H+	2.28	2282
>	B06 FNR shk 3.fcs/Q2: FL1-A+ , FSC-H+	0.17	168
>	B06 FNR shk 3.fcs/Q3: FL1-A+ , FSC-H-	1.09	1090
>	B06 FNR shk 3.fcs/Q4: FL1-A- , FSC-H-	96.5	96460
	C01 F e14 8 dmso 1.fcs		100000
>	C01 F e14 8 dmso 1.fcs/FL1-A subset	0.07	70
	C02 F e14 8 dmso 2.fcs		100000
>	C02 F e14 8 dmso 2.fcs/FL1-A subset	0.027	27
	C03 F e14 8 dmso 3.fcs		100000
>	C03 F e14 8 dmso 3.fcs/FL1-A subset	0.012	12
	C04 FNR 8 dmso 1.fcs		100000
>	C04 FNR 8 dmso 1.fcs/FL1-A subset	0.025	25
	C05 FNR 8 dmso 2.fcs		100000
>	C05 FNR 8 dmso 2.fcs/FL1-A subset	0.018	18
	C06 FNR 8 dmso 3.fcs		100000
>	C06 FNR 8 dmso 3.fcs/FL1-A subset	0.014	14
	D01 F e14 shk dmso 1.fcs		100000
>	D01 F e14 shk dmso 1.fcs/FL1-A subset	0.01	10
	D02 F e14 shk dmso 2.fcs		100000
>	D02 F e14 shk dmso 2.fcs/FL1-A subset	0.016	16
	D03 F e14 shk dmso 3.fcs		100000
>	D03 F e14 shk dmso 3.fcs/FL1-A subset	0.014	14
	D04 FNR shk dmso 1.fcs		100000
>	D04 FNR shk dmso 1.fcs/FL1-A subset	0.014	14
	D05 FNR shk dmso 2.fcs		100000
>	D05 FNR shk dmso 2.fcs/FL1-A subset	0.01	10
	D06 FNR shk dmso 3.fcs		100000
>	D06 FNR shk dmso 3.fcs/FL1-A subset	0.014	14

## Sheet: 9.18.18 Data
Depth	Name	Statistic	#Cells		Strains with DHR added	% of cells in Q3	Avg	StDev	P value
	A01 F e14 8 1.fcs		100000		F e14 no shaking -1	0.67	0.35	0.281603	0.296615		Strains with DHR added	Average
>	A01 F e14 8 1.fcs/FL1-A subset	4.37	4367		F e14 no shaking -2	0.24					F e14 no shaking	0.35
>	A01 F e14 8 1.fcs/Q1: FL1-A- , FSC-H+	2.8	2803		F e14 no shaking -3	0.14					FNR F186I no shaking	0.253333
>	A01 F e14 8 1.fcs/Q2: FL1-A+ , FSC-H+	0.33	325		FNR F186I no shaking -1	0.18	0.253333	0.064291			F e14 shaking	3.96333
>	A01 F e14 8 1.fcs/Q3: FL1-A+ , FSC-H-	3.58	3578		FNR F186I no shaking -2	0.28					FNR F186I shaking	0.966667
>	A01 F e14 8 1.fcs/Q4: FL1-A- , FSC-H-	93.3	93294		FNR F186I no shaking -3	0.3
	A02 F e14 8 2.fcs		100000		F e14 shaking -1	5.9	3.96333	1.67721	0.019649
>	A02 F e14 8 2.fcs/FL1-A subset	3.95	3952		F e14 shaking -2	3
>	A02 F e14 8 2.fcs/Q1: FL1-A- , FSC-H+	2.3	2300		F e14 shaking -3	2.99
>	A02 F e14 8 2.fcs/Q2: FL1-A+ , FSC-H+	0.21	208		FNR F186I shaking -1	0.76	0.966667	0.384231
>	A02 F e14 8 2.fcs/Q3: FL1-A+ , FSC-H-	3.31	3312		FNR F186I shaking -2	1.41
>	A02 F e14 8 2.fcs/Q4: FL1-A- , FSC-H-	94.2	94180		FNR F186I shaking -3	0.73
	A03 F e14 8 3.fcs		100000
>	A03 F e14 8 3.fcs/FL1-A subset	2.78	2784		Strains with DMSO control	% of cells in Q3	Avg	StDev	P value		Strains with DMSO added	Average
>	A03 F e14 8 3.fcs/Q1: FL1-A- , FSC-H+	2.31	2307		F e14 no shaking DMSO control -1	0.006	0.00466667	0.00321455	0.183927		F e14 no shaking	0.35
>	A03 F e14 8 3.fcs/Q2: FL1-A+ , FSC-H+	0.22	219		F e14 no shaking DMSO control -2	0.007					FNR F186I no shaking	0.253333
>	A03 F e14 8 3.fcs/Q3: FL1-A+ , FSC-H-	2.13	2131		F e14 no shaking DMSO control -3	0.001					F e14 shaking	3.96333
>	A03 F e14 8 3.fcs/Q4: FL1-A- , FSC-H-	95.3	95343		FNR F186I no shaking DMSO control -1	0.004	0.00266667	0.0011547			FNR F186I shaking	0.966667
	A04 FNR 8 1.fcs		100000		FNR F186I no shaking DMSO control -2	0.002
>	A04 FNR 8 1.fcs/FL1-A subset	2.32	2322		FNR F186I no shaking DMSO control -3	0.002
>	A04 FNR 8 1.fcs/Q1: FL1-A- , FSC-H+	3.44	3437		F e14 shaking DMSO control -1	0.006	0.00566667	0.00351188	0.30789
>	A04 FNR 8 1.fcs/Q2: FL1-A+ , FSC-H+	0.25	246		F e14 shaking DMSO control -2	0.009
>	A04 FNR 8 1.fcs/Q3: FL1-A+ , FSC-H-	1.75	1755		F e14 shaking DMSO control -3	0.002
>	A04 FNR 8 1.fcs/Q4: FL1-A- , FSC-H-	94.6	94562		FNR F186I shaking DMSO control -1	0.002	0.008	0.00655744
	A05 FNR 8 2.fcs		100000		FNR F186I shaking DMSO control -2	0.007
>	A05 FNR 8 2.fcs/FL1-A subset	2.34	2337		FNR F186I shaking DMSO control -3	0.015
	A06 FNR 8 3.fcs		100000
>	A06 FNR 8 3.fcs/FL1-A subset	1.53	1533
	B01 F e14 shk 1.fcs		100000
>	B01 F e14 shk 1.fcs/FL1-A subset	10.6	10575
>	B01 F e14 shk 1.fcs/Q1: FL1-A- , FSC-H+	21.8	21770
>	B01 F e14 shk 1.fcs/Q2: FL1-A+ , FSC-H+	4.81	4810
>	B01 F e14 shk 1.fcs/Q3: FL1-A+ , FSC-H-	4.88	4882
>	B01 F e14 shk 1.fcs/Q4: FL1-A- , FSC-H-	68.5	68538
	B02 F e14 shk 2.fcs		100000
>	B02 F e14 shk 2.fcs/FL1-A subset	9.48	9483
>	B02 F e14 shk 2.fcs/Q1: FL1-A- , FSC-H+	23.9	23878
>	B02 F e14 shk 2.fcs/Q2: FL1-A+ , FSC-H+	4.99	4993
>	B02 F e14 shk 2.fcs/Q3: FL1-A+ , FSC-H-	3.63	3634
>	B02 F e14 shk 2.fcs/Q4: FL1-A- , FSC-H-	67.5	67495
	B03 F e14 shk 3.fcs		100000
>	B03 F e14 shk 3.fcs/FL1-A subset	6.17	6174
>	B03 F e14 shk 3.fcs/Q1: FL1-A- , FSC-H+	6.14	6145
>	B03 F e14 shk 3.fcs/Q2: FL1-A+ , FSC-H+	0.74	737
>	B03 F e14 shk 3.fcs/Q3: FL1-A+ , FSC-H-	4.83	4830
>	B03 F e14 shk 3.fcs/Q4: FL1-A- , FSC-H-	88.3	88288
	B04 FNR shk 1.fcs		100000
>	B04 FNR shk 1.fcs/FL1-A subset	3.4	3400
>	B04 FNR shk 1.fcs/Q1: FL1-A- , FSC-H+	2.65	2646
>	B04 FNR shk 1.fcs/Q2: FL1-A+ , FSC-H+	0.37	367
>	B04 FNR shk 1.fcs/Q3: FL1-A+ , FSC-H-	2.6	2599
>	B04 FNR shk 1.fcs/Q4: FL1-A- , FSC-H-	94.4	94388
	B05 FNR shk 2.fcs		100000
>	B05 FNR shk 2.fcs/FL1-A subset	2.02	2021
>	B05 FNR shk 2.fcs/Q1: FL1-A- , FSC-H+	3.65	3649
>	B05 FNR shk 2.fcs/Q2: FL1-A+ , FSC-H+	0.24	245
>	B05 FNR shk 2.fcs/Q3: FL1-A+ , FSC-H-	1.47	1467
>	B05 FNR shk 2.fcs/Q4: FL1-A- , FSC-H-	94.6	94639
	B06 FNR shk 3.fcs		100000
>	B06 FNR shk 3.fcs/FL1-A subset	1.48	1478
>	B06 FNR shk 3.fcs/Q1: FL1-A- , FSC-H+	2.28	2282
>	B06 FNR shk 3.fcs/Q2: FL1-A+ , FSC-H+	0.17	168
>	B06 FNR shk 3.fcs/Q3: FL1-A+ , FSC-H-	1.09	1090
>	B06 FNR shk 3.fcs/Q4: FL1-A- , FSC-H-	96.5	96460
	C01 F e14 8 dmso 1.fcs		100000
>	C01 F e14 8 dmso 1.fcs/FL1-A subset	0.07	70
	C02 F e14 8 dmso 2.fcs		100000
>	C02 F e14 8 dmso 2.fcs/FL1-A subset	0.027	27
	C03 F e14 8 dmso 3.fcs		100000
>	C03 F e14 8 dmso 3.fcs/FL1-A subset	0.012	12
	C04 FNR 8 dmso 1.fcs		100000
>	C04 FNR 8 dmso 1.fcs/FL1-A subset	0.025	25
	C05 FNR 8 dmso 2.fcs		100000
>	C05 FNR 8 dmso 2.fcs/FL1-A subset	0.018	18
	C06 FNR 8 dmso 3.fcs		100000
>	C06 FNR 8 dmso 3.fcs/FL1-A subset	0.014	14
	D01 F e14 shk dmso 1.fcs		100000
>	D01 F e14 shk dmso 1.fcs/FL1-A subset	0.01	10
	D02 F e14 shk dmso 2.fcs		100000
>	D02 F e14 shk dmso 2.fcs/FL1-A subset	0.016	16
	D03 F e14 shk dmso 3.fcs		100000
>	D03 F e14 shk dmso 3.fcs/FL1-A subset	0.014	14
	D04 FNR shk dmso 1.fcs		100000
>	D04 FNR shk dmso 1.fcs/FL1-A subset	0.014	14
	D05 FNR shk dmso 2.fcs		100000
>	D05 FNR shk dmso 2.fcs/FL1-A subset	0.01	10
	D06 FNR shk dmso 3.fcs		100000
>	D06 FNR shk dmso 3.fcs/FL1-A subset	0.014	14
