# Supplementary material for: A variant of the Escherichia coli anaerobic transcription factor FNR exhibiting diminished promoter activation function enhances ionizing radiation resistance
Source: PLoS One. 2019 Jan 23;14(1):e0199482. doi: 10.1371/journal.pone.0199482 (PMC6343905; doi:10.1371/journal.pone.0199482)
Supplement: S5 File — (XLSX) [file pone.0199482.s005.xlsx]

## Sheet: 10.19.15
0 hr	Dilutions Plated	Red CFU (ΔaraBAD)	White CFU	Red	White	Red CFU/ml	White CFU/ml	Total CFU/ml	% Red	% White	Average % Red	Average % White	Red StDev	White StDev
FounderΔe14 ΔaraBAD vs. FounderΔe14 + FNR F186I -1	10^-6	72	41	72	41	720000000	410000000	1130000000	63.7168	36.2832	58.2534	41.7466	9.61233	9.61233			S1
FounderΔe14 ΔaraBAD vs. FounderΔe14 + FNR F186I -2	10^-6	92	52	92	52	920000000	520000000	1440000000	63.8889	36.1111							S2
FounderΔe14 ΔaraBAD vs. FounderΔe14 + FNR F186I -3	10^-6	58	65	58	65	580000000	650000000	1230000000	47.1545	52.8455							0
																	24
																	48
																	72
24 hr	Dilutions Plated	Red CFU (ΔaraBAD)	White CFU	Red	White	Red CFU/ml	White CFU/ml	Total CFU/ml	% Red	% White	Average % Red	Average % White	Red StDev	White StDev
FounderΔe14 ΔaraBAD vs. FounderΔe14 + FNR F186I -1	10^-6	71	81	71	81	710000000	810000000	1520000000	46.7105	53.2895	44.1783	55.8217	2.9701	2.9701
FounderΔe14 ΔaraBAD vs. FounderΔe14 + FNR F186I -2	10^-6	53	65	53	65	530000000	650000000	1180000000	44.9153	55.0847
FounderΔe14 ΔaraBAD vs. FounderΔe14 + FNR F186I -3	10^-6	81	117	81	117	810000000	1170000000	1980000000	40.9091	59.0909
48 hr	Dilutions Plated	Red CFU (ΔaraBAD)	White CFU	Red	White	Red CFU/ml	White CFU/ml	Total CFU/ml	% Red	% White	Average % Red	Average % White	Red StDev	White StDev
FounderΔe14 ΔaraBAD vs. FounderΔe14 + FNR F186I -1	10^-6	138	283	138	283	1380000000	2830000000	4210000000	32.7791	67.2209	28.7682	71.2318	4.69025	4.69025
FounderΔe14 ΔaraBAD vs. FounderΔe14 + FNR F186I -2	10^-6	17	55	17	55	170000000	550000000	720000000	23.6111	76.3889
FounderΔe14 ΔaraBAD vs. FounderΔe14 + FNR F186I -3	10^-6	35	82	35	82	350000000	820000000	1170000000	29.9145	70.0855
72 hr	Dilutions Plated	Red CFU (ΔaraBAD)	White CFU	Red	White	Red CFU/ml	White CFU/ml	Total CFU/ml	% Red	% White	Average % Red	Average % White	Red StDev	White StDev
FounderΔe14 ΔaraBAD vs. FounderΔe14 + FNR F186I -1	10^-6	21	93	21	93	210000000	930000000	1140000000	18.4211	81.5789	18.4211	81.5789
																				∆
Relative Fitness Statistics	24hr RF	48 hr RF	72hr RF
A	1.15135	1.12994	1.16301
B	1.1911	1.23195	#NUM!
C	1.05138	1.08471	#NUM!
AVERAGE RF=	1.13127	1.14887	#NUM!
STANDARD DEV=	0.0719877	0.0754222	#NUM!

## Sheet: 10.25.15
0 hr	Dilutions Plated	Red CFU (ΔaraBAD)	White CFU	Red	White	Red CFU/ml	White CFU/ml	Total CFU/ml	% Red	% White	Average % Red	Average % White	Red StDev	White StDev
FounderΔe14 ΔaraBAD vs. FounderΔe14 + FNR F186I -1	10^-6	99	106	99	106	990000000	1060000000	2050000000	48.2927	51.7073	51.5575	48.4425	12.0404	12.0404			S1
FounderΔe14 ΔaraBAD vs. FounderΔe14 + FNR F186I -2	10^-6	122	66	122	66	1220000000	660000000	1880000000	64.8936	35.1064							S2
FounderΔe14 ΔaraBAD vs. FounderΔe14 + FNR F186I -3	10^-6	134	189	134	189	1340000000	1890000000	3230000000	41.4861	58.5139							0
																	24
																	48
																	72
24 hr	Dilutions Plated	Red CFU (ΔaraBAD)	White CFU	Red	White	Red CFU/ml	White CFU/ml	Total CFU/ml	% Red	% White	Average % Red	Average % White	Red StDev	White StDev
FounderΔe14 ΔaraBAD vs. FounderΔe14 + FNR F186I -1	10^-6	139	177	139	177	1390000000	1770000000	3160000000	43.9873	56.0127	43.4881	56.5119	0.484938	0.484938
FounderΔe14 ΔaraBAD vs. FounderΔe14 + FNR F186I -2	10^-6	93	121	93	121	930000000	1210000000	2140000000	43.4579	56.5421
FounderΔe14 ΔaraBAD vs. FounderΔe14 + FNR F186I -3	10^-6	114	151	114	151	1140000000	1510000000	2650000000	43.0189	56.9811
48 hr	Dilutions Plated	Red CFU (ΔaraBAD)	White CFU	Red	White	Red CFU/ml	White CFU/ml	Total CFU/ml	% Red	% White	Average % Red	Average % White	Red StDev	White StDev
FounderΔe14 ΔaraBAD vs. FounderΔe14 + FNR F186I -1	10^-6	217	215	217	215	2170000000	2150000000	4320000000	50.2315	49.7685	42.6202	57.3798	8.81978	8.81978
FounderΔe14 ΔaraBAD vs. FounderΔe14 + FNR F186I -2	10^-6	302	374	302	374	3020000000	3740000000	6760000000	44.6746	55.3254
FounderΔe14 ΔaraBAD vs. FounderΔe14 + FNR F186I -3	10^-6	87	177	87	177	870000000	1770000000	2640000000	32.9545	67.0455
72 hr	Dilutions Plated	Red CFU (ΔaraBAD)	White CFU	Red	White	Red CFU/ml	White CFU/ml	Total CFU/ml	% Red	% White	Average % Red	Average % White	Red StDev	White StDev
FounderΔe14 ΔaraBAD vs. FounderΔe14 + FNR F186I -1	10^-6	46	160	46	160	460000000	1600000000	2060000000	22.3301	77.6699	24.2286	75.7714	1.71183	1.71183
FounderΔe14 ΔaraBAD vs. FounderΔe14 + FNR F186I -2	10^-6	62	189	62	189	620000000	1890000000	2510000000	24.7012	75.2988
FounderΔe14 ΔaraBAD vs. FounderΔe14 + FNR F186I -3	10^-6	49	142	49	142	490000000	1420000000	1910000000	25.6545	74.3455
																				∆
Relative Fitness Statistics	24hr RF	48 hr RF	72hr RF
A	1.03506	0.992238	1.09029
B	1.20249	1.08186	1.1316
C	0.985861	1.04173	1.05622
AVERAGE RF=	1.07447	1.03861	1.0927
STANDARD DEV=	0.113567	0.0448941	0.0377472

## Sheet: 7.31.17
0 hr	Dilutions Plated	Red CFU (ΔaraBAD)	White CFU	Red	White	Red CFU/ml	White CFU/ml	Total CFU/ml	% Red	% White	Average % Red	Average % White	Red StDev	White StDev
FounderΔe14ΔaraBAD vs. FounderΔe14 + FNR F185I -1	10^-6	141	90	141	90	1410000000	900000000	2310000000	61.039	38.961	54.8147	45.1853	5.65287	5.65287			S1
FounderΔe14ΔaraBAD vs. FounderΔe14 + FNR F185I -2	10^-6	149	130	149	130	1490000000	1300000000	2790000000	53.405	46.595							S2
FounderΔe14ΔaraBAD vs. FounderΔe14 + FNR F185I -3	10^-6	142	142	142	142	1420000000	1420000000	2840000000	50	50							0
																	24
																	48
																	72
24 hr	Dilutions Plated	Red CFU (ΔaraBAD)	White CFU	Red	White	Red CFU/ml	White CFU/ml	Total CFU/ml	% Red	% White	Average % Red	Average % White	Red StDev	White StDev
FounderΔe14ΔaraBAD vs. FounderΔe14 + FNR F185I -1	10^-6	60	83	60	83	600000000	830000000	1430000000	41.958	58.042	45.708	54.292	3.59412	3.59412
FounderΔe14ΔaraBAD vs. FounderΔe14 + FNR F185I -2	10^-6	112	116	112	116	1120000000	1160000000	2280000000	49.1228	50.8772
FounderΔe14ΔaraBAD vs. FounderΔe14 + FNR F185I -3	10^-6	64	75	64	75	640000000	750000000	1390000000	46.0432	53.9568
48 hr	Dilutions Plated	Red CFU (ΔaraBAD)	White CFU	Red	White	Red CFU/ml	White CFU/ml	Total CFU/ml	% Red	% White	Average % Red	Average % White	Red StDev	White StDev
FounderΔe14ΔaraBAD vs. FounderΔe14 + FNR F185I -1	10^-6	28	102	28	102	280000000	1020000000	1300000000	21.5385	78.4615	26.8841	73.1159	4.65063	4.65063
FounderΔe14ΔaraBAD vs. FounderΔe14 + FNR F185I -2	10^-6	46	112	46	112	460000000	1120000000	1580000000	29.1139	70.8861
FounderΔe14ΔaraBAD vs. FounderΔe14 + FNR F185I -3	10^-6	36	84	36	84	360000000	840000000	1200000000	30	70
72 hr	Dilutions Plated	Red CFU (ΔaraBAD)	White CFU	Red	White	Red CFU/ml	White CFU/ml	Total CFU/ml	% Red	% White	Average % Red	Average % White	Red StDev	White StDev
FounderΔe14ΔaraBAD vs. FounderΔe14 + FNR F185I -1	10^-6	31	189	31	189	310000000	1890000000	2200000000	14.0909	85.9091	16.5633	83.4367	4.25925	4.25925
FounderΔe14ΔaraBAD vs. FounderΔe14 + FNR F185I -2	10^-6	24	146	24	146	240000000	1460000000	1700000000	14.1176	85.8824
FounderΔe14ΔaraBAD vs. FounderΔe14 + FNR F185I -3	10^-6	29	106	29	106	290000000	1060000000	1350000000	21.4815	78.5185
																				∆
Relative Fitness Statistics	24hr RF	48 hr RF	72hr RF
A	1.20621	1.22936	1.18346
B	1.0397	1.12772	1.16197
C	1.04165	1.1081	1.10601
AVERAGE RF=	1.09585	1.15506	1.15048
STANDARD DEV=	0.095577	0.0650886	0.0399854
